# Supplementary material for: Multimodal Fusion of Intraoperative FLIm and Preoperative PET/CT for Patient-Level Prediction of Lymph Node Metastasis in Head and Neck Cancer
Source: Cancers (Basel). 2026 Jul 4;18(13):2154. doi: 10.3390/cancers18132154 (PMC13359770; doi:10.3390/cancers18132154)
Supplement: Supplementary file 1 [file cancers-18-02154-s001.zip]

Archive with 1 entries (1 files):
- cancers-4371483-supplementary.pdf
